# Supplementary material for: Preparation and Properties of Glycerohydrogels Based on Silicon Tetraglycerolate, Chitosan Hydrochloride and Glucomannan
Source: Gels. 2025 Feb 2;11(2):103. doi: 10.3390/gels11020103 (PMC11854711; doi:10.3390/gels11020103)
Supplement: Supplementary file 1 [file gels-11-00103-s001.zip]

Archive with 1 entries (1 files):
- gels-3405877-supplementary.pdf
